# Supplementary material for: The cAMP-PKA pathway-mediated fat mobilization is required for cold tolerance in C. elegans
Source: Sci Rep. 2017 Apr 4;7:638. doi: 10.1038/s41598-017-00630-w (PMC5428847; doi:10.1038/s41598-017-00630-w)
Supplement: Supplementary file 2 — Suppl Table 1 [file 41598_2017_630_MOESM2_ESM.xls]

## Sheet: Supplementary Table 1
Supplementary Table 1. Fatty acid composition (%) of TAG
Fatty acid composition (%)	14:0	16:0	16:1(n-7)	17:iso	17Δ	18:0	18:1(n-9)	18:1(n-7)	18:2	18:3(n-6)	19Δ	20:3(n-6)	20:4(n-6)	20:4(n-3)	20:5(n-3)	SFA	MUFA	PUFA
WT+20°C	4.5±0.1	18.5±0.6	1.6±0.2	11.4±1.1	18.1±0.7	17.1±1.3	8.5±0.7	3.0±0.3	1.0±0.3	1.3±0.2	4.3±0.8	2.3±0.2	2.1±0.5	2.2±1.2	4.1±0.6	74.9±2.3	13.1±0.6	12.0±1.6
WT+4°C (1 d)	4.2±0.9	13.2±0.4	2.2±0.8	12.4±0.7	18.4±1.8	13.2±1.5	8.4±0.3	8.1±1	1.4±0.1	2.5±0.4	4.0±0.2	1.0±0.3	1.3±0.7	1.5±1.1	8.2±0.9	66.8±3.2	18.7±0.9	14.5±1.2
WT+4°C (3 d)	3.1±1.1	10.4±1.2	2.5±0.6	10..5±0.5	15.5±0.4	10.1±0.6	16.6±1.8	3.3±0.4	2.8±0.4	2.2±0.9	5.4±0.4	1.8±0.5	2.6±0.9	2.2±0.9	11.0±1.3	57.8±3.8	22.4±1.2	19.8±1.7
WT+4°C (7 d)	2.0±0.7	11.1±0.7	3.2±0.5	9.7±2.1	13.6±0.6	6.4±0.6	12.7±0.5	7.3±0.5	0.9±0.7	6.1±1.4	3.3±0.8	4.2±0.9	6.0±1.2	5.3±1.3	8.2±2.3	47.0±2.9	23.2±3.4	29.8±2.3
kin-1+20°C	4.7±0.5	19.3±1.4	2.3±0.4	6.7±1.7	15.0±1.2	20.5±0.8	8.4±0.3	2.1±0.3	1.7±0.2	1.3±0.4	7.5±0.6	1.2±0.1	2.2±0.3	2.6±0.5	4.5±1.7	75.4±1.8	12.8±1.8	11.8±1.6
kin-1+4°C (1 d)	7.8±0.3	20.2±0.9	2.0±0.3	5.1±2.3	15.4±1.4	20.5±0.8	4.9±0.9	3.1±0.1	0.6±0.3	1.7±0.7	7.4±0.3	2.1±0.5	2.7±0.2	3.3±0.8	3.2±1.1	77.0±2.1	10.0±1.4	13.0±1.7
kin-1+4°C (3 d)	10.6±0.6	16.1±1.1	2.3±0.2	17.7±1.7	9.3±0.9	15.3±0.4	3.2±0.8	1.7±0.5	1.2±0.2	3.9±0.6	4.7±0.9	3.0±0.9	2.9±0.7	3.4±0.4	4.7±0.8	74.9±1.9	7.2±0.9	17.9±0.9
kin-1+4°C (7 d)	9.3±0.8	11.7±1.4	2.8±0.1	10.8±1.9	12.3±0.9	14.2±0.6	9.2±1.5	2.7±0.7	2.5±0.6	1.4±0.9	9.5±0.5	3.2±1.2	2.3±0.5	3.5±0.7	4.6±0.9	70.3±4.5	14.7±1.9	15.0±2.1
EV+20°C	4.8±1.2	18.2±0.8	2.3±0.3	11.6±1.3	13.1±0.5	19.1±1.3	7.4±0.6	3.5±0.4	0.9±0.4	1.3±0.4	4.6±0.7	3.1±0.5	2.1±0.4	3.6±0.6	4.4±0.8	72.3±0.9	13.2±0.6	14.5±1.5
EV+4°C (1 d)	4.4±1.3	13.6±1.1	2.4±0.5	10.5±1.6	15.5±0.7	16.6±1.1	9.8±0.4	5.2±0.2	0.7±0.5	1.2±0.5	4.9±0.6	3.1±0.8	3.2±0.9	4.3±0.7	4.6±0.7	66.2±1.9	17.4±0.8	16.4±1.1
EV+4°C (3 d)	2.9±0.4	10.1±1.5	2.8±0.2	11.2±0.6	16.8±1.2	12.2±1.2	10.7±1	8.3±0.2	1.8±0.6	1.8±0.6	5.4±0.9	3.5±1.3	2.7±1.2	2.3±0.9	7.5±0.6	60.4±1.8	21.8±1.2	17.8±3.4
EV+4°C (7 d)	3.2±0.5	10.8±1.8	3.5±0.6	11.5±0.7	10.7±0.8	11.3±1.4	9.5±0.3	9.5±0.5	1.2±0.1	2.3±0.3	5.3±0.2	5.7±1.1	4.2±0.3	5.0±0.8	7.3±0.6	53.0±2.1	22.5±1.7	24.5±2.5
hosl-1 RNAi+20°C	4.6±0.7	12.4±0.4	1.5±0.5	12.7±0.5	15.8±0.8	18.5±1.4	11.1±2.1	2.7±0.4	0.7±0.3	2.4±0.6	5.5±1.3	2.5±0.1	2.4±0.9	2.2±1	5.0±2.3	70.2±3.4	15.3±2.3	14.5±1.7
hosl-1 RNAi+4°C (1 d)	4.5±0.2	12.8±1.0	0.5±1.2	14.5±0.7	15.5±0.4	13.2±1	11.0±1.1	2.1±0.5	0.9±0.7	2.3±0.4	7.8±0.8	3.7±0.4	3.2±0.4	1.5±0.5	6.5±1.3	69.2±4.5	13.6±1.9	17.2±2.2
hosl-1 RNAi+4°C (3 d)	5.6±0.4	14.5±0.8	3.5±0.9	13.1±1.2	13.3±0.7	17.5±1.3	1.6±0.4	9..4±0.7	0.5±0.5	0.6±0.8	7.3±0.9	1.6±1.6	1.5±0.7	2.6±0.9	7.4±1.2	71.8±1.8	14.5±1.8	13.7±3.4
hosl-1 RNAi+4°C (7 d)	3.6±0.6	17.7±0.8	3.4±0.7	11.0±0.9	13.3±0.3	19.5±0.9	8.3±0.7	1.5±0.2	0.8±0.4	0.8±0.7	7.3±1	3.7±0.9	1.7±0.7	4.6±0.5	2.8±1.5	73.2±3.8	13.2±1.6	13.6±2.7
